# Supplementary material for: PD‐L1 expression on tumor or stromal cells of nodal cytotoxic T‐cell lymphoma: A clinicopathological study of 50 cases
Source: Pathol Int. 2020 May 18;70(8):513–22. doi: 10.1111/pin.12950 (PMC7496983; doi:10.1111/pin.12950)
Supplement: Supplementary file 3 — Table S1 PD‐L1 genetic alterations detected by targeted‐capture sequencing. Case 7 had multiple inter‐ and intra‐chromosomal rearrangements involving PD‐L1 and other regions of five different chromosomes. [file PIN-70-513-s003.xlsx]

## Sheet: Sheet1 
Supplemental Table S1. PD-L1 genetic alterations detected by targeted-capture sequencing
Case number	Chromosome1	Start1	Direction1	Chromosome2	Start2	Direction2	Type
Case 6	chr9	5437278	-	chr9	5468630	+	tandem duplication
Case 7	chr1	51040796	-	chr9	5468279	+	translocation
Case 7	chr11	35718198	+	chr9	5468279	+	translocation
Case 7	chr14	78553846	-	chr9	5468279	+	translocation
Case 7	chr3	81649226	+	chr9	5468279	+	translocation
Case 7	chr9	278208	+	chr9	5453927	-	deletion
Case 7	chr9	5450031	-	chr9	5528843	-	inversion
Case 7	chr9	5468279	+	chr9	7658169	+	inversion
Case 7	chr9	5469098	+	chr9	6753740	+	inversion
chr indicates chromosome.
